# Supplementary material for: Expanding Omics Resources for Improvement of Soybean Seed Composition Traits
Source: Front Plant Sci. 2015 Nov 24;6:1021. doi: 10.3389/fpls.2015.01021 (PMC4657443; doi:10.3389/fpls.2015.01021)
Supplement: Supplementary file 1 [file Table1.XLSX]

## Sheet: PROTEIN
	Supplementary Table 1: Details of QTL mapping studies performed for protein and oil content, and yield in soybean
	S.No.	Trait	SSR	Linkage Group	Chromosome	Start	End	Parent 1	Parent 2	Reference
	1	Protein Content	K011_1	I	20	37.06	39.06	A81356022	PI468916	Diers et al. 1992C
	2	Protein Content	A407_1	I	20	38.4	40.4	A81356022	PI468916	Diers et al. 1992C
	3	Protein Content	GmComposite2003_I	I	20	31.4	33.4	A81356022	PI468916	Diers et al. 1992C
	4	Protein Content	GmRFLP-USDAARS-RCS_I	I	20	16.75	24.75	A81356022	PI468916	Diers et al. 1992C
	5	Protein Content	GmComposite1999_I	I	20	17.2	19.2	A81356022	PI468916	Diers et al. 1992C
	6	Protein Content	A144_1	I	20	31.42	33.42	A81356022	PI468916	Diers et al. 1992C
	7	Protein Content	SAC7_1	E	15	5.3	7.3	A81356022	PI468916	Diers et al. 1992C
	8	Protein Content	A242_1	B2	14	32.13	34.13	A81356022	PI468916	Diers et al. 1992C
	9	Protein Content	A023_1	L	19	35.7	37.7	A81356022	PI468916	Diers et al. 1992C
	10	Protein Content	A245_2	G	18	88.97	90.97	A81356022	PI468916	Diers et al. 1992C
	11	Protein Content	T155_1	A1	5	92.59	94.59	Noir 1	Minsoy	Mansur et al. 1996
	12	Protein Content	Satt006	L	19	91	93	Noir 1	Minsoy	Mansur et al. 1996
	13	Protein Content	A329_2	A1	5	29.28	31.28	Noir 1	Minsoy	Mansur et al. 1996
	14	Protein Content	gc197_1	C1	4	120	122	Young	PI416937	Lee et al. 1996C
	15	Protein Content	B142_1	B2	14	42.6	45.6	Young	PI416937	Lee et al. 1996C
	16	Protein Content	A352_1	B2	14	28.19	30.19	Young	PI416937	Lee et al. 1996C
	17	Protein Content	cr274_1	E	15	44	46	Young	PI416937	Lee et al. 1996C
	18	Protein Content	EV3_1	C1	4	125.5	127.5	Young	PI416937	Lee et al. 1996C
	19	Protein Content	A338_2	C1	4	96	98	Young	PI416937	Lee et al. 1996C
	20	Protein Content	A463_1	C1	4	20.04	22.04	Young	PI416937	Lee et al. 1996C
	21	Protein Content	A517_1	E	15	25.02	27.02	Young	PI416937	Lee et al. 1996C
	22	Protein Content	cr167_1	E	15	26.3	28.3	Young	PI416937	Lee et al. 1996C
	23	Protein Content	B166_1	J	16	26.63	28.63	Young	PI416937	Lee et al. 1996C
	24	Protein Content	A071_2	N	3	29.35	31.35	Young	PI416937	Lee et al. 1996C
	25	Protein Content	gc34_2	N	3	33.4	35.4	Young	PI416937	Lee et al. 1996C
	26	Protein Content	A454_1	E	15	29.9	31.9	PI97100	Coker237	Lee et al. 1996C
	27	Protein Content	A566_2	H	12	85.8	87.8	PI97100	Coker237	Lee et al. 1996C
	28	Protein Content	A065_3	K	9	52.9	54.9	PI97100	Coker237	Lee et al. 1996C
	29	Protein Content	R051_2	K	9	30.75	32.75	PI97100	Coker237	Lee et al. 1996C
	30	Protein Content	A505_1	A2	8	131.31	133.31	M82806	HHP	Brummer et al. 1997
	31	Protein Content	A235_1	G	18	96.24	98.24	M82806	HHP	Brummer et al. 1997
	32	Protein Content	A069_1	H	12	32.17	34.17	M82806	HHP	Brummer et al. 1997
	33	Protein Content	A144_1	I	20	31.42	33.42	M82806	HHP	Brummer et al. 1997
	34	Protein Content	A109_1	B1	11	28.17	30.17	M82806	HHP	Brummer et al. 1997
	35	Protein Content	A063_1	C1	4	89.7	91.7	M82806	HHP	Brummer et al. 1997
	36	Protein Content	A398_1	D1a	1	5.43	7.43	M82806	HHP	Brummer et al. 1997
	37	Protein Content	A691_1	D1a	1	39.8	41.8	M82806	HHP	Brummer et al. 1997
	38	Protein Content	B174_1	E	15	29.88	31.88	M82806	HHP	Brummer et al. 1997
	39	Protein Content	K002_1	F	13	46.63	48.63	M82806	HHP	Brummer et al. 1997
	40	Protein Content	A816_1	G	18	66.53	68.53	M82806	HHP	Brummer et al. 1997
	41	Protein Content	A890_1	G	18	66.7	68.7	M82806	HHP	Brummer et al. 1997
	42	Protein Content	B072_1	H	12	123.05	125.05	Peking	Essex	Qiu et al. 1999
	43	Protein Content	B148_1	F	13	104.84	106.84	Peking	Essex	Qiu et al. 1999
	44	Protein Content	R079_1	M	7	37.98	39.98	Minsoy	Archer	Orf et al. 1999A
	45	Protein Content	Satt578	C1	4	64.08	66.08	Minsoy	Archer	Orf et al. 1999A
	46	Protein Content	Satt166	L	19	65.5	67.5	Noir 1	Archer	Orf et al. 1999A
	47	Protein Content	T155_1	A1	5	92.59	94.59	Minsoy	Noir 1	Orf et al. 1999A
	48	Protein Content	SOYGPATR	C1	4	9.34	11.34	Minsoy	Noir 1	Orf et al. 1999A
	49	Protein Content	Satt127	I	20	34.35	36.35	G.max	G.soja	Sebolt et al. 2000
	50	Protein Content	A144_1	I	20	31.42	33.42	Parker	G.soja	Sebolt et al. 2000
	51	Protein Content	Satt077	D1a	1	76.5	78.5	Ma.Belle	Proto	Csanadi et al. 2001
	52	Protein Content	Sct_028	C2	6	121.02	123.02	Ma.Belle	Proto	Csanadi et al. 2001
	53	Protein Content	Satt567	M	7	32.5	34.5	Ma.Belle	Proto	Csanadi et al. 2001
	54	Protein Content	Satt196	K	9	103.79	105.79	Ma.Belle	Proto	Csanadi et al. 2001
	55	Protein Content	B170_1	A1	5	93.92	95.92	Minsoy	Noir 1	Specht et al. 2001
	56	Protein Content	K001_1	C1	4	32.3	34.3	Minsoy	Noir 1	Specht et al. 2001
	57	Protein Content	Satt178	K	9	39.86	41.86	Minsoy	Noir 1	Specht et al. 2001
	58	Protein Content	Satt567	M	7	32.5	34.5	Minsoy	Noir 1	Specht et al. 2001
	59	Protein Content	Satt478	O	10	70.1	72.1	s	Noir 1	Specht et al. 2001
	60	Protein Content	Ti	A2	8	149	151	M91-212006	SZG9652	Vollmann et al. 2002
	61	Protein Content	Satt251	B1	11	35.48	37.48	Essex	Essex	Chapman et al. 2003
	62	Protein Content	Satt373	L	19	106.24	108.24	Essex	Essex	Chapman et al. 2003
	63	Protein Content	Satt239	I	20	36.4	36.94	A3733	PI437088A	Chung et al. 2003
	64	Protein Content	Satt239	I	20	35.94	37.94	Misuzudaizu	Moshidou Gong 503	Tajuddin et al. 2003
	65	Protein Content	Satt310	D2	17	105.49	109.49	Misuzudaizu	Moshidou Gong 503	Tajuddin et al. 2003
	66	Protein Content	Satt384	E	15	18.8	20	Misuzudaizu	Moshidou Gong 503	Tajuddin et al. 2003
	67	Protein Content	I	A2	8	48.5	49.5	Misuzudaizu	Moshidou Gong 503	Tajuddin et al. 2003
	68	Protein Content	A104_1	A1	5	90.3	94.3	Misuzudaizu	Moshidou Gong 503	Tajuddin et al. 2003
	69	Protein Content	Satt156	L	19	52.14	56.14	Misuzudaizu	Moshidou Gong 503	Tajuddin et al. 2003
	70	Protein Content	Satt367; Satt127; Satt239	I	20	25.68	48.18	Misuzudaizu	Moshidou Gong 503	Tajuddin et al. 2003
	71	Protein Content	A378_1	G	18	106.62	112.34	Misuzudaizu	Moshidou Gong 503	Tajuddin et al. 2003
	72	Protein Content	Satt310	D2	17	99.02	115.64	Misuzudaizu	Moshidou Gong 503	Tajuddin et al. 2003
	73	Protein Content	Satt384	E	15	13.73	24.85	Misuzudaizu	Moshidou Gong 503	Tajuddin et al. 2003
	74	Protein Content	I	A2	8	42.98	54.71	Misuzudaizu	Moshidou Gong 503	Tajuddin et al. 2003
	75	Protein Content	Satt281; Satt520	C2	6	29.92	50.65	Misuzudaizu	Moshidou Gong 503	Tajuddin et al. 2003
	76	Protein Content	Satt156	L	19	51.02	56.13	Misuzudaizu	Moshidou Gong 503	Tajuddin et al. 2003
	77	Protein Content	A454_1	E	15	29.89	31.89	PI 97100	Coker 237	Fasoula et al. 2004
	78	Protein Content	Satt202; Satt277	C2	6	117.8	121.3	Essex	Williams	Hyten et al. 2004A
	79	Protein Content	Satt144; Satt335	F	13	79.7	99.7	Essex	Williams	Hyten et al. 2004A
	80	Protein Content	Satt102; Satt539	K	9	5.8	25.8	Essex	Williams	Hyten et al. 2004A
	81	Protein Content	Satt463; Satt540	M	7	35.85	50.1	Essex	Williams	Hyten et al. 2004A
	82	Protein Content	Satt409	A2	8	144.57	146.57	BSR 101	LG82-8379	Kabelka et al. 2004
	83	Protein Content	Satt142	H	12	85.49	86.49	BSR 101	LG82-8379	Kabelka et al. 2004
	84	Protein Content	Satt308	M	7	129.76	131.76	BSR 101	LG82-8379	Kabelka et al. 2004
	85	Protein Content	Satt338	C1	4	122.79	124.79	BSR 101	LG82-8379	Kabelka et al. 2004
	86	Protein Content	Satt363	C2	6	97.07	99.07	BSR 101	LG82-8379	Kabelka et al. 2004
	87	Protein Content	Satt157	D1b	2	36.07	38.07	BSR 101	LG82-8379	Kabelka et al. 2004
	88	Protein Content	Satt358	O	10	4.44	6.44	BSR 101	LG82-8379	Kabelka et al. 2004
	89	Protein Content	Satt510	F	13	70.41	72.41	BSR 101	LG82-8379	Kabelka et al. 2004
	90	Protein Content	Satt168	B2	14	54.2	56.2	BSR 101	LG82-8379	Kabelka et al. 2004
	91	Protein Content	Satt339	N	3	74.91	76.91	BSR 101	LG82-8379	Kabelka et al. 2004
	92	Protein Content	Satt578; L92_1	C1	4	47.08	75.08	Minsoy	Archer	Stombaugh et al. 2004
	93	Protein Content	Satt560	B2	14	96.91	98.91	Kefeng No. 1	Nannong 1138-2	Zhang et al, 2004
	94	Protein Content	Satt570	G	18	11.74	13.74	N87-984-16	TN93-99	Panthee et al. 2005
	95	Protein Content	Satt496	I	20	35.4	37.4	PI 468916	A81-356022	Nichols et al. 2006
	96	Protein Content	Satt187	A2	8	53.91	55.91	RG10	OX948	Reinprecht et al. 2006
	97	Protein Content	Satt063	B2	14	92.48	94.48	RG10	OX948	Reinprecht et al. 2006
	98	Protein Content	Sat_090	F	13	129.63	131.63	RG10	OX948	Reinprecht et al. 2006
	99	Protein Content	Satt309	G	18	3.53	5.53	RG10	OX948	Reinprecht et al. 2006
	100	Protein Content	Satt569	F	13	2.35	4.35	RG10	OX948	Reinprecht et al. 2006
	101	Protein Content	Satt394	G	18	42.38	44.38	RG10	OX948	Reinprecht et al. 2006
	102	Protein Content	Satt389	D2	17	78.23	80.23	RG10	OX948	Reinprecht et al. 2006
	103	Protein Content	Satt571	I	20	17.5	19.5	RG10	OX948	Reinprecht et al. 2006
	104	Protein Content	Satt419	I	20	20.9	22.9	RG10	OX948	Reinprecht et al. 2006
	105	Protein Content	Satt270	I	20	49.11	51.11	RG10	OX948	Reinprecht et al. 2006
	106	Protein Content	Sat_123	B1	11	99.87	101.87	RG10	OX948	Reinprecht et al. 2006
	107	Protein Content	Satt277	C2	6	106.58	108.58	RG10	OX948	Reinprecht et al. 2006
	108	Protein Content	Satt394	G	18	42.38	44.38	RG10	OX948	Reinprecht et al. 2006
	109	Protein Content	Satt162	I	20	85.73	87.73	RG10	OX948	Reinprecht et al. 2006
	110	Protein Content	Sat_135; Satt537	D1b	2	70.65	75.66	Charleston	Dongnong 594	Chen et al. 2007
	111	Protein Content	Satt151; Satt263	E	15	44.93	45.4	Charleston	Dongnong 594	Chen et al. 2007
	112	Protein Content	Satt117; Satt151	E	15	44.93	45.77	Charleston	Dongnong 594	Chen et al. 2007
	113	Protein Content	Satt257	N	3	91.55	114.55	Charleston	Dongnong 594	Chen et al. 2007
	114	Protein Content	Satt173; Satt581	O	10	58.4	106.02	Charleston	Dongnong 594	Chen et al. 2007
	115	Protein Content	A118_1; Satt197; Satt560	B1	11	46.38	58.91	Kefeng No. 1	1138-2	Gai et al. 2007
	116	Protein Content	A118_1; A520_1	B1	11	58.91	59.1	Kefeng No. 1	1138-2	Gai et al. 2007
	117	Protein Content	A725_1	D1b	2	7.63	9.63	Kefeng No. 1	1138-2	Gai et al. 2007
	118	Protein Content	Satt100	C2	6	112.95	114.95	OAC Millennium	Heinong 38	Palomeque et al. 2009b
	119	Protein Content	Satt557; Satt100	C2	6	112.9	114.9	Jindou 23	Huibuzhi	Liang et al. 2010
	120	Protein Content	Satt199; Satt012	G	18	62.16	67.16	Jindou 23	Huibuzhi	Liang et al. 2010
	121	Protein Content	Satt568; Satt442	H	12	30.95	46.95	Jindou 23	Huibuzhi	Liang et al. 2010
	122	Protein Content	Satt063; Satt070	B2	14	77.38	94.48	Jindou 23	Huibuzhi	Liang et al. 2010
	123	Protein Content	Satt275; Satt038	G	18	1.84	17.64	Jindou 23	Huibuzhi	Liang et al. 2010
	124	Protein Content	Satt211	A1	5	92.45	95.95	ZDD09454	Yudou12	Lu et al. 2012
	125	Protein Content	Satt143; Sat_195	L	19	29.19	33.19	ZDD09454	Yudou12	Lu et al. 2012
	126	Protein Content	AB002807; Satt270	I	20	35.16	50.11	ZDD09454	Yudou12	Lu et al. 2012
	127	Protein Content	Sat_213; GMAC7L	C2	6	69.69	90.93	ZDD09454	Yudou12	Lu et al. 2012
	128	Protein Content	Satt336; Satt308	M	7	130.75	136.75	ZDD09454	Yudou12	Lu et al. 2012
	129	Protein Content	Sat_115; GMENOD2B	A2	8	52.57	81.01	ZDD09454	Yudou12	Lu et al. 2012
	130	Protein Content	Sat_215; GMENOD2B	A2	8	52.57	54.57	ZDD09454	Yudou12	Lu et al. 2012
	131	Protein Content	Satt475	K	9	67.9	80.68	ZDD09454	Yudou12	Lu et al. 2012
	132	Protein Content	Sat_156	B1	11	24.66	35	ZDD09454	Yudou12	Lu et al. 2012
	133	Protein Content	Satt541; Satt469	H	12	53.34	58.91	ZDD09454	Yudou12	Lu et al. 2012
	134	Protein Content	Sat_094;Satt564; Sat_260	G	18	56.18	61.41	ZDD09454	Yudou12	Lu et al. 2012
	135	Protein Content	Satt496	I	20	35.4	37.4	X3145-B-B-3-15	AC Brant	Pandurangan et al. 2012
	136	Protein Content	Satt575	E	15	2.3	4.3	X3145-B-B-3-15	AC Brant	Pandurangan et al. 2012
	137	Protein Content	Satt077	D1a	1	76.48	78.48	X3145-B-B-3-15	AC Brant	Pandurangan et al. 2012
	138	Protein Content	Satt520	C2	6	41.36	43.36	X3145-B-B-3-15	AC Brant	Pandurangan et al. 2012
	139	Protein Content	Satt317, Satt302	H	12	81.04	89.51	OAC Wallace	OAC Glencoe	Eskandari et al. 2013b
	140	Protein Content	Satt510, Satt335	F	13	71.41	77.69	OAC Wallace	OAC Glencoe	Eskandari et al. 2013b
	141	Protein Content	Satt001, Satt273	K	9	71.41	77.69	OAC Wallace	OAC Glencoe	Eskandari et al. 2013b
	142	Protein Content	Satt182, Satt523	L	19	14.03	27.92	OAC Wallace	OAC Glencoe	Eskandari et al. 2013b
	143	Protein Content	Satt323, Satt463	M	7	50.09	60.07	OAC Wallace	OAC Glencoe	Eskandari et al. 2013b
	144	Protein Content	Satt277	C2	6	106.58	108.58	OAC Millenium	Heinong 38	Rossi et al. 2013
	145	Protein Content	Satt100	C2	6	112.95	114.95	OAC Millenium	Heinong 38	Rossi et al. 2013
	146	Protein Content	Satt162	I	20	83.73	85.73	OAC Millenium	Heinong 38	Rossi et al. 2013
	147	Protein Content	Satt273	K	9	55.61	57.61	OAC Millenium	Heinong 38	Rossi et al. 2013

## Sheet: OIL
	S.No.	Trait	SSR	Linkage Group	Chromosome	Start	End	Parent 1	Parent 2	Reference
	1	Oil Content	Satt496	I	20	35.4	37.4	PI 468916	A81-356022
	2	Oil Content	K011_1	I	20	37.06	39.06	A81356022	PI468916	Diers et al. 1992C
	3	Oil Content	A407_1	I	20	38.4	40.4	A81356022	PI468916	Diers et al. 1992C
	4	Oil Content	Pb	E	15	12.6	14.6	A81356022	PI468916	Diers et al. 1992C
	5	Oil Content	A454_1	E	15	29.9	31.9	A81356022	PI468916	Diers et al. 1992C
	6	Oil Content	SAC7_1	E	15	5.3	7.3	A81356022	PI468916	Diers et al. 1992C
	7	Oil Content	A242_1	B2	14	32.13	34.13	A81356022	PI468916	Diers et al. 1992C
	8	Oil Content	A023_1	L	19	35.7	37.7	A81356022	PI468916	Diers et al. 1992C
	9	Oil Content	K229_1	E	15	27.27	29.27	A81356022	PI468916	Diers et al. 1992C
	10	Oil Content	A203_1	E	15	33.62	35.62	A81356022	PI468916	Diers et al. 1992C
	11	Oil Content	A111_1; T153_1	A2	8	43.9	67.33	PI27890	PI290136	Mansur et al. 1993A
	12	Oil Content	A315_1; BCl	K	9	2.4	28.72	PI27890	PI290136	Mansur et al. 1993A
	13	Oil Content	Satt006	L	19	91	93	Noir 1	Minsoy	Mansur et al. 1996
	14	Oil Content	T155_1	A1	5	92.59	94.59	Noir 1	Minsoy	Mansur et al. 1996
	15	Oil Content	A329_2	A1	5	29.28	31.28	Noir 1	Minsoy	Mansur et al. 1996
	16	Oil Content	A069_2	E	15	22.7	24.7	Young	PI416937	Lee et al. 1996C
	17	Oil Content	B122_1	J	16	56.2	58.2	Young	PI416937	Lee et al. 1996C
	18	Oil Content	A023_1	L	19	35.7	37.7	Young	PI416937	Lee et al. 1996C
	19	Oil Content	cr142_1	D2	17	78.4	80.4	Young	PI416937	Lee et al. 1996C
	20	Oil Content	K258_2	D2	17	72.5	74.5	Young	PI416937	Lee et al. 1996C
	21	Oil Content	cr326_1	D2	17	78.6	80.6	Young	PI416937	Lee et al. 1996C
	22	Oil Content	A063_1	C1	4	89.7	91.7	PI97100	Coker237	Lee et al. 1996C
	23	Oil Content	L154_1	G	18	98.3	100.3	PI97100	Coker237	Lee et al. 1996C
	24	Oil Content	L002_2	G	18	96.69	98.69	PI97100	Coker237	Lee et al. 1996C
	25	Oil Content	A566_2	H	12	85.8	87.8	PI97100	Coker237	Lee et al. 1996C
	26	Oil Content	K400_1	A1	5	52.36	54.36	M82806	HHP	Brummer et al. 1997
	27	Oil Content	A069_1	H	12	32.17	34.17	M82806	HHP	Brummer et al. 1997
	28	Oil Content	K387_1	K	9	97.87	99.87	M82806	HHP	Brummer et al. 1997
	29	Oil Content	A975_1	A1	5	74.41	76.41	M82806	HHP	Brummer et al. 1997
	30	Oil Content	A104_1	A1	5	91.3	93.3	M82806	HHP	Brummer et al. 1997
	31	Oil Content	A505_1	A2	8	131.31	133.31	M82806	HHP	Brummer et al. 1997
	32	Oil Content	A109_1	B1	11	28.17	30.17	M82806	HHP	Brummer et al. 1997
	33	Oil Content	L148_1	C2	6	96.2	98.2	M82806	HHP	Brummer et al. 1997
	34	Oil Content	A584_1	G	18	64.56	66.56	M82806	HHP	Brummer et al. 1997
	35	Oil Content	A816_1	G	18	66.53	68.53	M82806	HHP	Brummer et al. 1997
	36	Oil Content	A890_1	G	18	66.7	68.7	M82806	HHP	Brummer et al. 1997
	37	Oil Content	B072_1	H	12	123.05	125.05	Peking	Essex	Qiu et al. 1999
	38	Oil Content	Satt174	A1	5	87.58	89.58	Minsoy	Archer	Orf et al. 1999A
	39	Oil Content	SOYGPATR	C1	4	9.34	11.34	Minsoy	Archer	Orf et al. 1999A
	40	Oil Content	SOYGPATR	C1	4	9.34	11.34	Noir 1	Archer	Orf et al. 1999A
	41	Oil Content	Satt432	C2	6	37.05	39.05	Noir 1	Archer	Orf et al. 1999A
	42	Oil Content	A489_1	L	19	94.4	96.4	Noir 1	Archer	Orf et al. 1999A
	43	Oil Content	T155_1	A1	5	92.59	94.59	Minsoy	Noir 1	Orf et al. 1999A
	44	Oil Content	A144_1	I	20	31.42	33.42	G.max	G.soja	Sebolt et al. 2000
	45	Oil Content	A144_1	I	20	31.42	33.42	Parker	G.soja	Sebolt et al. 2000
	46	Oil Content	Satt468	A1	5	93.92	95.92	Minsoy	Noir 1	Specht et al. 2001
	47	Oil Content	B170_1	D1a	1	68.9	70.9	Minsoy	Noir 1	Specht et al. 2001
	48	Oil Content	Satt510	F	13	70.41	72.41	Minsoy	Noir 1	Specht et al. 2001
	49	Oil Content	BLT002_1	I	20	34.22	36.22	Minsoy	Noir 1	Specht et al. 2001
	50	Oil Content	L026_2	I	20	118.09	120.09	Minsoy	Noir 1	Specht et al. 2001
	51	Oil Content	Satt020	B2	14	71.1	73.1	Ma.Belle	Proto	Csanadi et al. 2001
	52	Oil Content	Satt196	K	9	103.79	105.79	Ma.Belle	Proto	Csanadi et al. 2001
	53	Oil Content	Satt562	I	20	21.84	23.84	Ma.Belle	Proto	Csanadi et al. 2001
	54	Oil Content	Satt239; Satt496	I	20	36.4	36.94	A3733	PI437088A	Chung et al. 2003
	55	Oil Content	A111_1	A2	8	63.33	71.33	Misuzudaizu	Moshidou Gong 503	Tajuddin et al. 2003
	56	Oil Content	A519_1	B2	14	99.1	110.3	Misuzudaizu	Moshidou Gong 503	Tajuddin et al. 2003
	57	Oil Content	Satt127	I	20	34.35	36.35	Misuzudaizu	Moshidou Gong 503	Tajuddin et al. 2003
	58	Oil Content	K384_1	J	16	27.13	29.13	Misuzudaizu	Moshidou Gong 503	Tajuddin et al. 2003
	59	Oil Content	Satt250	M	7	106.7	108.7	Misuzudaizu	Moshidou Gong 503	Tajuddin et al. 2003
	60	Oil Content	A111_1	A2	8	54.91	79.75	Misuzudaizu	Moshidou Gong 503	Tajuddin et al. 2003
	61	Oil Content	A519_1	B2	14	96.38	104.73	Misuzudaizu	Moshidou Gong 503	Tajuddin et al. 2003
	62	Oil Content	Satt367; Satt127; Satt239	I	20	27.53	35.16	Misuzudaizu	Moshidou Gong 503	Tajuddin et al. 2003
	63	Oil Content	K384_1	J	16	22.85	33.41	Misuzudaizu	Moshidou Gong 503	Tajuddin et al. 2003
	64	Oil Content	A504_1; Satt308	M	7	130.75	140.18	Misuzudaizu	Moshidou Gong 503	Tajuddin et al. 2003
	65	Oil Content	Satt250	M	7	102.49	112.89	Misuzudaizu	Moshidou Gong 503	Tajuddin et al. 2003
	66	Oil Content	A063_1	C1	4	89.72	91.72	PI 97100	Coker 237	Fasoula et al. 2004
	67	Oil Content	A566_2	H	12	85.8	87.8	PI 97100	Coker 237	Fasoula et al. 2004
	68	Oil Content	Satt313; Satt398	L	19	30.58	34.54	Young	PI416937	Fasoula et al. 2004
	69	Oil Content	Satt338	C1	4	122.79	124.79	BSR 101	LG82-8379	Kabelka et al. 2004
	70	Oil Content	Satt157	D1b	2	36.07	38.07	BSR 101	LG82-8379	Kabelka et al. 2004
	71	Oil Content	Satt285	J	16	24.51	26.51	BSR 101	LG82-8379	Kabelka et al. 2004
	72	Oil Content	Satt277; Satt460	C2	6	107.59	117.77	Essex	Williams	Hyten et al. 2004A
	73	Oil Content	Satt179; Satt184	D1a	1	17.52	56.2	Essex	Williams	Hyten et al. 2004A
	74	Oil Content	Satt154; Satt458	D2	17	24.52	57.07	Essex	Williams	Hyten et al. 2004A
	75	Oil Content	Dt1; Satt166	L	19	66.51	89.13	Essex	Williams	Hyten et al. 2004A
	76	Oil Content	Satt229; Satt373	L	19	91.1	101.9	Essex	Williams	Hyten et al. 2004A
	77	Oil Content	Satt463; Satt540	M	7	35.85	49.9	Essex	Williams	Hyten et al. 2004A
	78	Oil Content	A725_1	D1b	2	7.63	9.63	Kefeng No. 1	Nannong 1138-2	Zhang et al, 2004
	79	Oil Content	Satt274	D1b	2	115.35	117.35	N87-984-16	TN93-99	Panthee et al. 2005
	80	Oil Content	Satt317	H	12	88.52	90.52	N87-984-16	TN93-99	Panthee et al. 2005
	81	Oil Content	Satt420; Satt479	O	10	49.71	54.2	N87-984-16	TN93-99	Panthee et al. 2005
	82	Oil Content	Satt277	C2	6	106.58	108.58	RG10	OX948	Reinprecht et al. 2006
	83	Oil Content	Satt394	G	18	47.79	49.79	RG10	OX948	Reinprecht et al. 2006
	84	Oil Content	Satt212	E	15	31.27	33.27	RG10	OX948	Reinprecht et al. 2006
	85	Oil Content	Satt571	I	20	17.5	19.5	RG10	OX948	Reinprecht et al. 2006
	86	Oil Content	Satt270	I	20	49.11	51.11	RG10	OX948	Reinprecht et al. 2006
	87	Oil Content	Satt182	L	19	13.03	15.03	RG10	OX948	Reinprecht et al. 2006
	88	Oil Content	Satt489	C2	6	112.38	114.38	RG10	OX948	Reinprecht et al. 2006
	89	Oil Content	Satt367	I	20	26.98	28.98	RG10	OX948	Reinprecht et al. 2006
	90	Oil Content	Satt049	I	20	57.82	59.82	RG10	OX948	Reinprecht et al. 2006
	91	Oil Content	Satt162	I	20	85.73	87.73	RG10	OX948	Reinprecht et al. 2006
	92	Oil Content	B221_1	B2	14	115.23	117.23	Kefeng No. 1	1138-2	Gai et al. 2007
	93	Oil Content	A060_2	M	7	39.35	41.35	Kefeng No. 1	1138-2	Gai et al. 2007
	94	Oil Content	Satt556	B2	14	72.2	75.4	Charleston	Dongnong 594	Chen et al. 2007
	95	Oil Content	Satt257	N	3	91.55	102.55	Charleston	Dongnong 594	Chen et al. 2007
	96	Oil Content	Satt022	N	3	101.05	115.05	Charleston	Dongnong 594	Chen et al. 2007
	97	Oil Content	Satt384	E	15	15.72	22.86	TK780	Hidaka 4	Shibata et al. 2008
	98	Oil Content	Satt442	H	12	45.95	47.95	TK780	Hidaka 4	Shibata et al. 2008
	99	Oil Content	Satt496	I	20	30.78	42.02	TK780	Hidaka 4	Shibata et al. 2008
	100	Oil Content	Satt100	C2	6	112.95	114.95	OAC Millennium	Heinong 38	Palomeque et al. 2009b
	101	Oil Content	Satt277	C2	6	106.58	108.58	OAC Millennium	Heinong 38	Palomeque et al. 2009b
	102	Oil Content	Satt162	I	20	85.73	87.73	OAC Millennium	Heinong 38	Palomeque et al. 2009b
	103	Oil Content	Satt225; Satt599	A1	5	85.58	96.58	Jindou 23	Huibuzhi	Liang et al. 2010
	104	Oil Content	Sat_162	A2	8	50.36	53.36	Jindou 23	Huibuzhi	Liang et al. 2010
	105	Oil Content	Sat_129; Satt187	A2	8	54.91	78.21	Jindou 23	Huibuzhi	Liang et al. 2010
	106	Oil Content	Satt063; Satt070	B2	14	72.8	89.9	Jindou 23	Huibuzhi	Liang et al. 2010
	107	Oil Content	Satt363; Satt277	C2	6	100.78	107.58	Jindou 23	Huibuzhi	Liang et al. 2010
	108	Oil Content	Satt186; Satt031	D2	17	105.44	113.74	Jindou 23	Huibuzhi	Liang et al. 2010
	109	Oil Content	Satt546	D1b	2	86.19	88.19	Keunolkong	Iksan10	Kim et al. 2010
	110	Oil Content	Satt100	C2	6	112.95	114.95	Keunolkong	Iksan10	Kim et al. 2010
	111	Oil Content	Satt418	L	19	29.93	31.93	Keunolkong	Iksan10	Kim et al. 2010
	112	Oil Content	Sct_067	A2	8	13.99	15.99	Charleston	Dongnong	Qi et al. 2011
	113	Oil Content	Satt468	D1a	1	68.91	70.91	Charleston	Dongnong	Qi et al. 2011
	114	Oil Content	Satt197; Satt251	B1	11	36.48	46.38	Charleston	Dongnong	Qi et al. 2011
	115	Oil Content	Sat_088; Satt505	G	18	58	63	Charleston	Dongnong	Qi et al. 2011
	116	Oil Content	Satt530	N	3	31.84	33.84	Charleston	Dongnong	Qi et al. 2011
	117	Oil Content	Sat_095	B1	11	80.3	82.3	Charleston	Dongnong	Qi et al. 2011
	118	Oil Content	Bng077_1; Satt511	A1	5	91.24	94.19	Charleston	Dongnong	Qi et al. 2011
	119	Oil Content	A329_2; Satt454	A1	5	28.08	30.28	Charleston	Dongnong	Qi et al. 2011
	120	Oil Content	Sat_009; Sat_083	B2	14	68.98	78.66	Charleston	Dongnong	Qi et al. 2011
	121	Oil Content	A351_2; Satt690	C1	4	5.36	15.67	Charleston	Dongnong	Qi et al. 2011
	122	Oil Content	Satt203; Satt254	D1a	1	56.43	59	Charleston	Dongnong	Qi et al. 2011
	123	Oil Content	Satt358	O	10	4.44	6.44	Charleston	Dongnong	Qi et al. 2011
	124	Oil Content	Satt198; Satt439	D1a	1	68.62	72.26	Charleston	Dongnong	Qi et al. 2011
	125	Oil Content	Sat_414; Sat305	D1a	1	85.48	91.26	Charleston	Dongnong	Qi et al. 2011
	126	Oil Content	Sat_292; Satt461	D2	17	75.29	80.19	Charleston	Dongnong	Qi et al. 2011
	127	Oil Content	K229_1; OP_M12b	E	15	22.84	28.27	Charleston	Dongnong	Qi et al. 2011
	128	Oil Content	K229_1	E	15	28.27	35.79	Charleston	Dongnong	Qi et al. 2011
	129	Oil Content	M8E6mr1; Satt343	F	13	1.09	3.04	Charleston	Dongnong	Qi et al. 2011
	130	Oil Content	A073_1; Sat_143	G	18	65.56	73.41	Charleston	Dongnong	Qi et al. 2011
	131	Oil Content	Satt191; Sct_199	G	18	94.4	96.57	Charleston	Dongnong	Qi et al. 2011
	132	Oil Content	A748_2; Satt142	H	12	86.48	90.25	Charleston	Dongnong	Qi et al. 2011
	133	Oil Content	A352_2; B214_2	I	20	30.56	34.66	Charleston	Dongnong	Qi et al. 2011
	134	Oil Content	Satt271; Satt274	D1b	2	116.34	137.05	Charleston	Dongnong	Qi et al. 2011
	135	Oil Content	Sat_105; Sat_219	I	20	36.02	49.34	Charleston	Dongnong	Qi et al. 2011
	136	Oil Content	M7E8mr3; R	K	9	97.13	106.52	Charleston	Dongnong	Qi et al. 2011
	137	Oil Content	Satt497; Satt613	L	19	33.7	36.04	Charleston	Dongnong	Qi et al. 2011
	138	Oil Content	A489_1; DUBC015	L	19	90.34	95.37	Charleston	Dongnong	Qi et al. 2011
	139	Oil Content	Satt022; Satt257	N	3	92.55	102.05	Charleston	Dongnong	Qi et al. 2011
	140	Oil Content	Satt252; Satt269	F	13	11.37	16.08	Charleston	Dongnong	Qi et al. 2011
	141	Oil Content	Satt009; Satt530	N	3	28.52	32.84	Charleston	Dongnong	Qi et al. 2011
	142	Oil Content	Satt270	I	20	49.11	51.11	Charleston	Dongnong	Qi et al. 2011
	143	Oil Content	Sat_113	L	19	67.26	69.26	Charleston	Dongnong	Qi et al. 2011
	144	Oil Content	Sat_001; Sat_114	D2	17	84.18	92.12	Charleston	Dongnong	Qi et al. 2011
	145	Oil Content	Satt278; Satt398	L	19	30.58	31.21	Charleston	Dongnong	Qi et al. 2011
	146	Oil Content	Satt578	C1	4	61.88	65.08	KF1	NN1138-2	Li et al. 2011
	147	Oil Content	Satt685	E	15	53.1	57.7	KF1	NN1138-2	Li et al. 2011
	148	Oil Content	Sat_231; Sat_109	O	10	121.04	127.5	KF1	NN1138-2	Li et al. 2011
	149	Oil Content	Satt200; Sat_217	A1	5	92.88	101.57	Pak Chong 2	Laos 7122	Moongkanna et al. 2011
	150	Oil Content	Sat_217; Satt258	A1	5	95.54	101.57	Pak Chong 2	Laos 7122	Moongkanna et al. 2011
	151	Oil Content	Sat_137	A1	5	0	4.95	SD02-4-59	A02-381100	Wang et al. 2012
	152	Oil Content	AW734043	C2	6	4.22	8.34	SD02-4-59	A02-381100	Wang et al. 2012
	153	Oil Content	Satt452; Satt045	E	15	45.09	53.34	SD02-4-59	A02-381100	Wang et al. 2012
	154	Oil Content	Sat_298; Sat_240	F	13	25.58	32.32	SD02-4-59	A02-381100	Wang et al. 2012
	155	Oil Content	Sat_297	F	13	59.59	65.19	SD02-4-59	A02-381100	Wang et al. 2012
	156	Oil Content	Satt472; Satt191	G	18	94.83	99.78	SD02-4-59	A02-381100	Wang et al. 2012
	157	Oil Content	Satt544; Satt349; Satt381	K	9	42.38	45.68	SD02-4-59	A02-381100	Wang et al. 2012
	158	Oil Content	Sat_352; Sat_293	K	9	93.63	99.53	SD02-4-59	A02-381100	Wang et al. 2012
	159	Oil Content	Satt022	N	3	97.92	102.05	SD02-4-59	A02-381100	Wang et al. 2012
	160	Oil Content	Sat_284	D2	17	29.79	31.79	OAC Wallace	OAC Glencoe	Eskandari et al. 2013
	161	Oil Content	Satt001; Satt273	K	9	50.56	56.61	OAC Wallace	OAC Glencoe	Eskandari et al. 2013
	162	Oil Content	Satt323; Satt463	M	7	50.09	60.04	OAC Wallace	OAC Glencoe	Eskandari et al. 2013
	163	Oil Content	Satt129	D1a	1	108.66	110.66	OAC Wallace	OAC Glencoe	Eskandari et al. 2013
	164	Oil Content	Sat_020	K	9	102.59	104.59	OAC Wallace	OAC Glencoe	Eskandari et al. 2013
	165	Oil Content	Satt066	B2	14	77.83	79.83	OAC Wallace	OAC Glencoe	Eskandari et al. 2013
	166	Oil Content	Satt317; Satt302	H	12	81.04	89.51	OAC Wallace	OAC Glencoe	Eskandari et al. 2013
	167	Oil Content	Satt182; Satt523	L	19	13.98	27.92	OAC Wallace	OAC Glencoe	Eskandari et al. 2013
	168	Oil Content	Satt510; Satt335	F	13	50.69	77.69	OAC Wallace	OAC Glencoe	Eskandari et al. 2013
	169	Oil Content	Satt490; Satt335	F	13	81.97	97.97	OAC Wallace	OAC Glencoe	Eskandari et al. 2013
	170	Oil Content	Satt215; Satt132	J	16	41.63	46.53	OAC Wallace	OAC Glencoe	Eskandari et al. 2013
	171	Oil Content	Satt364	A1	5	28	30	OAC Millenium	Heinong 38	Rossi et al. 2013
	172	Oil Content	Satt100	C2	6	112.95	114.95	OAC Millenium	Heinong 38	Rossi et al. 2013
	173	Oil Content	Satt005	D1b	2	74.29	76.29	Pioneer 9071	#8902	Rossi et al. 2013
	174	Oil Content	Sat_120	F	13	74.97	76.97	Pioneer 9071	#8902	Rossi et al. 2013

## Sheet: SEED YIELD
	S.No.	Trait	SSR	Linkage Group	Chromosome	Start	End	Parent 1	Parent 2	Reference
	1	Yield	A109_2; A397_1	C2	6	114.78	116.72	PI27890	PI290136	Mansur et al. 1993A
	2	Yield	A584_3; R079_1	M	7	38.98	58.5	PI27890	PI290136	Mansur et al. 1993A
	3	Yield	A060_2	M	7	39.35	41.35	PI27890	PI290136	Mansur et al. 1993B
	4	Yield	A397_1	C2	6	115.7	117.7	PI27890	PI290136	Mansur et al. 1993B
	5	Yield	Satt006	L	19	91	93	Noir 1	Minsoy	Mansur et al. 1994
	6	Yield	BLT007_1	L	19	8.4	10.4	Noir 0	Minsoy	Mansur et al. 1995
	7	Yield	R079_1	M	7	37.98	39.98	Noir 1	Minsoy	Mansur et al. 1996
	8	Yield	Satt079	C2	6	116.87	118.87	Noir 1	Minsoy	Mansur et al. 1996
	9	Yield	OC01_650	N	3	135	137	Essex	Forrest	Hnetkovsky et al. 1996
	10	Yield	A060_1	J	16	19.8	21.8	Noir 1	Minsoy	Mansur et al. 1996
	11	Yield	Satt277	C2	6	106.6	108.6	Minsoy	Archer	Orf et al. 1999A
	12	Yield	Satt150	M	7	17.6	19.6	Minsoy	Archer	Orf et al. 1999A
	13	Yield	Satt144	F	13	101.08	103.08	Minsoy	Archer	Orf et al. 1999A
	14	Yield	Satt582	D2	17	52.85	54.85	Minsoy	Archer	Orf et al. 1999A
	15	Yield	Satt527	L	19	69.36	71.36	Minsoy	Archer	Orf et al. 1999A
	16	Yield	Satt166	L	19	65.5	67.5	Minsoy	Archer	Orf et al. 1999A
	17	Yield	A489_1	L	19	94.4	96.4	Noir 1	Archer	Orf et al. 1999A
	18	Yield	Satt373	L	19	106.24	108.24	Noir 1	Archer	Orf et al. 1999A
	19	Yield	Satt095	D1b	2	24.6	26.6	Noir 1	Archer	Orf et al. 1999A
	20	Yield	Satt066	B2	14	77.84	79.84	Noir 1	Archer	Orf et al. 1999A
	21	Yield	Satt405	J	16	11.41	13.41	Minsoy	Noir 1	Orf et al. 1999A
	22	Yield	Satt079	C2	6	116.87	118.87	Minsoy	Archer	Orf et al. 1999A
	23	Yield	G173_1	L	19	85.6	87.6	Minsoy	Noir 1	Orf et al. 1999A
	24	Yield	Satt540	M	7	34.85	36.85	Minsoy	Archer	Orf et al. 1999A
	25	Yield	T028_1	B1	11	4.07	6.07	Noir 1	Archer	Orf et al. 1999A
	26	Yield	Satt291	C2	6	44.8	46.8	Noir 1	Archer	Orf et al. 1999A
	27	Yield	L050_14	F	13	70.42	72.42	Noir 1	Archer	Orf et al. 1999A
	28	Yield	Satt508	A2	8	107.78	109.78	Minsoy	Noir 1	Orf et al. 1999A
	29	Yield	Satt489	C2	6	112.4	114.4	Minsoy	Noir 1	Orf et al. 1999A
	30	Yield	Satt150	M	7	17.6	19.6	Minsoy	Noir 1	Orf et al. 1999A
	31	Yield	Satt277	C2	6	106.6	108.6	Noir 1	Archer	Orf et al. 1999A
	32	Yield	Satt002	D2	17	46.73	48.73	Noir 1	Archer	Orf et al. 1999A
	33	Yield	Satt144	F	13	101.08	103.08	Noir 1	Archer	Orf et al. 1999A
	34	Yield	Satt150	M	7	17.6	19.6	Minsoy	Archer	Orf et al. 1999A
	35	Yield	B172_2, Satt277	C2	6	106.6	108.6	Minsoy	Archer	Orf et al. 1999B
	36	Yield	Satt561	L	19	70.44	72.44	Minsoy	Archer	Orf et al. 1999B
	37	Yield	Satt507	D1a	1	63.52	65.52	Minsoy	Archer	Orf et al. 1999B
	38	Yield	A688_1	I	20	31.4	33.4	Parker	G.soja	Sebolt et al. 2000
	39	Yield	Satt127	I	20	34.35	36.35	G. max	G. soja	Sebolt et al. 2000
	40	Yield	Satt281	C2	6	39.3	41.3	Minsoy	Noir1	Specht et al. 2001
	41	Yield	Satt205	C2	6	111.2	113.2	Minsoy	Noir 1	Specht et al. 2001
	42	Yield	Sat_074	F	13	141.4	143.4	Minsoy	Noir 1	Specht et al. 2001
	43	Yield	Satt314	H	12	68.12	70.12	Minsoy	Noir1	Specht et al. 2001
	44	Yield	G815_1	J	16	72.74	74.74	Minsoy	Noir 1	Specht et al. 2001
	45	Yield	Dt1	L	19	88.1	90.1	Minsoy	Noir 1	Specht et al. 2001
	46	Yield	Satt150	M	7	17.6	19.6	Minsoy	Noir 1	Specht et al. 2001
	47	Yield	Satt167; Satt337	K	9	45.74	47.38	Essex	Forrest	Yuan et al. 2002
	48	Yield	Satt294	C1	4	77.65	79.65	Essex	Forrest	Yuan et al. 2002
	49	Yield	Satt440	I	20	111.7	113.7	Essex	Forrest	Yuan et al. 2002
	50	Yield	Satt326; Satt337	K	9	47.38	49.53	Flyer	Hartwig	Yuan et al. 2002
	51	Yield	Satt539	K	9	0.8	2.8	Flyer	Hartwig	Yuan et al. 2002
	52	Yield	Satt239; Satt496	I	20	36.4	36.94	A3733	PI437088A	Chung et al. 2003
	53	Yield	Satt363	C2	6	97.07	99.07	BSR101	LG82-8379	Kabelka et al. 2004
	54	Yield	Satt382	A1	5	25.42	27.42	BSR101	LG82-8379	Kabelka et al. 2004
	55	Yield	Satt191	G	18	95.47	97.47	BSR101	LG82-8379	Kabelka et al. 2004
	56	Yield	Satt387	N	3	52.25	54.25	BSR101	LG82-8379	Kabelka et al. 2004
	57	Yield	Satt339	N	3	74.91	74.91	BSR101	LG82-8379	Kabelka et al. 2004
	58	Yield	Satt547	D1a	1	66.79	68.79	BSR101	LG82-8379	Kabelka et al. 2004
	59	Yield	Satt440	I	20	111.7	113.7	BSR101	LG82-8379	Kabelka et al. 2004
	60	Yield	Satt358	O	10	4.44	6.44	BSR101	LG82-8379	Kabelka et al. 2004
	61	Yield	Satt225	A1	5	94.16	96.16	BSR101	LG82-8379	Kabelka et al. 2004
	62	Yield	Satt394	G	18	42.38	44.38	BSR101	LG82-8379	Kabelka et al. 2004
	63	Yield	Satt394	N/A	3	N/A	N/A	BSR101	LG82-8379	Kabelka et al. 2004
	64	Yield	Satt544	K	9	42.35	44.35	BSR101	LG82-8379	Kabelka et al. 2004
	65	Yield	Satt168	B2	14	54.2	56.2	BSR101	LG82-8379	Kabelka et al. 2004
	66	Yield	Satt186	D2	17	104.15	106.15	BSR101	LG82-8379	Kabelka et al. 2004
	67	Yield	Satt142	H	12	85.49	87.49	BSR101	LG82-8379	Kabelka et al. 2004
	68	Yield	Satt308	M	7	129.76	131.76	BSR101	LG82-8379	Kabelka et al. 2004
	69	Yield	Satt137	K	9	35.99	37.99	IA2008	PI 468916	Wang et al. 2004
	70	Yield	Satt137	K	9	35.99	37.99	IA2008	PI 468916	Wang et al. 2004
	71	Yield	Satt134	C2	6	111.84	113.84	IA2008	PI 468916	Wang et al. 2004
	72	Yield	Satt575	E	15	2.3	4.3	IA2008	PI 468916	Wang et al. 2004
	73	Yield	Satt567	E	15	32.47	34.47	IA2008	PI 468916	Wang et al. 2004
	74	Yield	Satt137; Satt178	K	9	36.99	40.86	IA2008	PI 468916	Wang et al. 2004
	75	Yield	Satt134; T	C2	6	112.45	112.8	IA2008	PI 468916	Wang et al. 2004
	76	Yield	Satt575	E	15	2.3	4.3	IA2008	PI 468916	Wang et al. 2004
	77	Yield	Satt567; Satt463	M	7	33.47	50.09	IA2008	PI 468916	Wang et al. 2004
	78	Yield	Satt463; Satt567	M	7	33.4	50.1	IA2008	PI 468916	Wang et al. 2004
	79	Yield	K011_3; Satt319	C2	6	109.26	113.4	Kefeng No. 1	Nannong 1138-2	Zhang et al, 2004
	80	Yield	K011_3; Satt277	C2	6	107.58	109.26	Kefeng No. 1	Nannong 1138-2	Zhang et al, 2004
	81	Yield	Satt557	C2	6	111.19	113.19	Kefeng No. 1	Nannong 1138-2	Zhang et al, 2004
	82	Yield	A060_2; Satt150	M	7	18.58	40.35	Kefeng No. 1	Nannong 1138-2	Zhang et al, 2004
	83	Yield	Satt590	M	7	6.84	8.84	Kefeng No. 1	Nannong 1138-2	Zhang et al, 2004
	84	Yield	Satt496	I	20	35.4	37.4	PI 468916	A81-356022	Nichols et al. 2006
	85	Yield	Satt277	C2	6	106.58	108.58	RG10	OX948	Reinprecht et al. 2006
	86	Yield	Satt185	E	15	43.75	45.75	RG10	OX948	Reinprecht et al. 2006
	87	Yield	Satt079	C2	6	116.87	118.87	RG10	OX948	Reinprecht et al. 2006
	88	Yield	Satt316	C2	6	126.66	128.66	RG10	OX948	Reinprecht et al. 2006
	89	Yield	Satt275	G	18	1.2	3.2	RG10	OX948	Reinprecht et al. 2006
	90	Yield	Satt431	J	16	77.57	79.57	RG10	OX948	Reinprecht et al. 2006
	91	Yield	Satt002	D2	17	46.73	48.73	RG10	OX948	Reinprecht et al. 2006
	92	Yield	Satt354	I	20	45.22	47.22	RG10	OX948	Reinprecht et al. 2006
	93	Yield	Satt324; Satt394	G	18	37.47	39.47	RG10	OX948	Reinprecht et al. 2006
	94	Yield	A397_1; A748_1	C2	6	116.72	131.75	Kefeng No. 1	1138-2	Gai et al. 2007
	95	Yield	A397_1; B131_1	C2	6	115.2	116.72	Kefeng No. 1	1138-2	Gai et al. 2007
	96	Yield	Satt586	F	13	2.63	4.63	Kefeng No. 1	1138-2	Gai et al. 2007
	97	Yield	Satt046	K	9	44.59	46.59	Beeson 80	LG92-1143	Guzman et al. 2007
	98	Yield	Satt474	B2	14	74.34	76.34	Lawrence	LG96-6607	Guzman et al. 2007
	99	Yield	Satt556	B2	14	72.2	74.2	Lawrence	LG96-6607	Guzman et al. 2007
	100	Yield	Satt640	C2	6	29.46	31.46	Lawrence	LG96-6607	Guzman et al. 2007
	101	Yield	Satt414	J	16	36.04	38.04	Lawrence	LG96-6607	Guzman et al. 2007
	102	Yield	Satt622	J	16	41.25	43.25	Lawrence	LG96-6607	Guzman et al. 2007
	103	Yield	Satt445	O	10	19.45	21.45	Lawrence	LG96-6607	Guzman et al. 2007
	104	Yield	Satt215	J	16	43.08	45.08	Beeson 80	LG92-1143	Guzman et al. 2007
	105	Yield	Satt547	J	16	66.79	68.79	Beeson 80	LG92-1143	Guzman et al. 2007`
	106	Yield	Satt399	C1	4	75.23	77.23	Kenwood	LG94-1713	Guzman et al. 2007
	107	Yield	Satt557	C2	6	111.19	113.19	Kenwood	LG94-1713	Guzman et al. 2007
	108	Yield	Satt405	J	16	11.41	13.41	Kenwood	LG94-1713	Guzman et al. 2007
	109	Yield	Satt313	L	19	33.54	35.54	Kenwood	LG94-1713	Guzman et al. 2007
	110	Yield	Satt477	O	10	81.08	83.08	Kenwood	LG94-1713	Guzman et al. 2007
	111	Yield	Satt300	A1	5	29.93	31.93	Lawrence	LG96-6607	Guzman et al. 2007
	112	Yield	Satt076: Satt076	L	19	60.34	62.34	N87-984-16	TN93-99	Panthee et al. 2007
	113	Yield	Satt511	A1	5	93.19	95.19	Glycine max (variety 7499)	Glycine soja (PI 245331)	Li et al. 2008
	114	Yield	Satt529	J	16	40.9	42.9	Glycine max (variety 7499)	Glycine soja (PI 245331)	Li et al. 2008
	115	Yield	Satt197; Satt251	B1	11	36.48	46.38	Kefeng 1	Nannon 1138-2	Du et al. 2009
	116	Yield	Sat_267; Satt385	A1	5	64.73	78.44	Kefeng 1	Nannon 1138-2	Du et al. 2009
	117	Yield	Satt319; Satt658	C2	6	113.41	113.62	Kefeng 1	Nannon 1138-2	Du et al. 2009
	118	Yield	Satt286; Satt365	C2	6	101.75	111.68	Kefeng 1	Nannon 1138-2	Du et al. 2009
	119	Yield	Sat_312; Satt134	C2	6	112.83	112.84	Kefeng 1	Nannon 1138-2	Du et al. 2009
	120	Yield	Sat_312; Satt134	C2	6	112.83	112.84	Kefeng 1	Nannon 1138-2	Du et al. 2009
	121	Yield	Sat_148; Satt245	M	7	53.54	63.93	Kefeng 1	Nannon 1138-2	Du et al. 2009
	122	Yield	Sat_148; Satt258	M	7	60.47	63.93	Kefeng 1	Nannon 1138-2	Du et al. 2009
	123	Yield	Sat_223; Satt288	G	18	61.63	76.76	Kefeng 1	Nannon 1138-2	Du et al. 2009
	124	Yield	Sat_164; Satt288	G	18	68.66	76.76	Kefeng 1	Nannon 1138-2	Du et al. 2009
	125	Yield	Sat_132; Sat_196	O	10	0	8.75	Kefeng 1	Nannon 1138-2	Du et al. 2009
	126	Yield	Sat_312	C2	6	111.84	113.84	Kefeng 1	Nannon 1138-2	Du et al. 2009
	127	Yield	Satt546; Satt611	D1b	2	74.01	87.19	Kefeng 1	Nannon 1138-2	Du et al. 2009
	128	Yield	Satt142; Satt317	H	12	86.48	89.51	Kefeng 1	Nannon 1138-2	Du et al. 2009
	129	Yield	Sat_419	I	20	97.11	99.11	Kefeng 1	Nannon 1138-2	Du et al. 2009
	130	Yield	Sat_043; Sat_044	K	9	58	61.66	Kefeng 1	Nannon 1138-2	Du et al. 2009
	131	Yield	Sat_043; Sat_044	K	9	58	61.66	Kefeng 1	Nannon 1138-2	Du et al. 2009
	132	Yield	Sat_330	M	7	139.69	141.69	Kefeng 1	Nannon 1138-2	Du et al. 2009
	133	Yield	Sat_245; Satt373	L	19	107.23	115.07	Kefeng 1	Nannon 1138-2	Du et al. 2009
	134	Yield	Satt139 : Sat_042	C1	4	71.45	82.51	OAC Millennium	Heinong 38	Palomeque et al. 2009a
	135	Yield	Satt194	C1	4	20.85	26.35	OAC Millennium	Heinong 38	Palomeque et al. 2009a
	136	Yield	Satt259; Satt576	O	10	39.82	55.81	OAC Millennium	Heinong 38	Palomeque et al. 2009a
	137	Yield	Satt259	C2	6	112.95	114.95	OAC Millennium	Heinong 38	Palomeque et al. 2009a
	138	Yield	Satt162	I	20	85.73	87.73	OAC Millennium	Heinong 38	Palomeque et al. 2009a
	139	Yield	Satt277	C2	6	106.58	108.58	OAC Millennium	Heinong 38	Palomeque et al. 2009a
	140	Yield	Sat_126	K	9	107.19	109.19	OAC Millennium	Heinong 38	Palomeque et al. 2009a
	141	Yield	Satt514; Satt528; Satt082; Satt574; Satt543; Satt488	D2	17	85.69	89.19	Hartwig	Flyer	Kazi et al. 2010
	142	Yield	BARC-028321-05831	C1	4	11.51	16.61	Elgin	PI436684	Kim et al. 2012
	143	Yield	BARC-030765-06943	C1	4	20.89	27.09	Elgin	PI436684	Kim et al. 2012
	144	Yield	Sat_117	G	18	94.5	105.5	Elgin	PI436684	Kim et al. 2012
	145	Yield	Satt257	N	3	90.55	94.55	Williams 82	PI90566-1	Kim et al. 2012
	146	Yield	BARC-028321-05831	C1	4	11.51	16.61	Elgin	PI436684	Kim et al. 2012
	147	Yield	BARC-030765-06943	C1	4	20.89	27.09	Elgin	PI436684	Kim et al. 2012
	148	Yield	Sat_117	G	18	94.5	105.5	Elgin	PI436684	Kim et al. 2012
	149	Yield	Satt257	N	3	90.55	94.55	Williams 82	PI90566-1	Kim et al. 2012
	150	Yield	Satt364; Satt591	A1	5	28.95	31.3	OAC Millenium	Heinong 38	Rossi et al. 2013
	151	Yield	Satt005; Satt600	D1b	2	74	76	Pioneer 9071	#8902	Rossi et al. 2013
	152	Yield	Sat_120	F	13	74.97	76.97	Pioneer 9071	#8902	Rossi et al. 2013
	153	Yield	Sat_341	O	10	66.93	68.93	Pioneer 9071	#8902	Rossi et al. 2013
	154	Yield	Satt139	C1	4	73.45	75.45	OAC Millenium	Heinong 38	Rossi et al. 2013
	155	Yield	Satt277	C2	6	106.58	108.58	OAC Millenium	Heinong 38	Rossi et al. 2013
	156	Yield	Satt100	C2	6	112.95	114.95	OAC Millenium	Heinong 38	Rossi et al. 2013
	157	Yield	Satt452; Satt263	E	15	44	46	OAC Millenium	Heinong 38	Rossi et al. 2013
	158	Yield	Satt162	I	20	85.73	87.73	OAC Millenium	Heinong 38	Rossi et al. 2013
	159	Yield	Satt273	K	9	55.61	57.61	OAC Millenium	Heinong 38	Rossi et al. 2013
	160	Yield	Sat_126	K	9	107.19	109.19	OAC Millenium	Heinong 38	Rossi et al. 2013
	161	Yield	Satt259	O	10	38.82	40.82	OAC Millenium	Heinong 38	Rossi et al. 2013
	162	Yield	Satt001; Satt273	K	9	50.56	56.61	OAC Wallace	OAC Glencoe	Eskandari et al. 2013b
	163	Yield	Satt132	J	16	28.38	39.18	OAC Wallace	OAC Glencoe	Eskandari et al. 2013b
